# Supplementary material for: Changes of Photosynthetic Parameters in Melatonin-Treated Wheat Subjected to Drought
Source: Plants (Basel). 2024 Dec 5;13(23):3414. doi: 10.3390/plants13233414 (PMC11644088; doi:10.3390/plants13233414)
Supplement: Supplementary file 1 [file plants-13-03414-s001.zip]

Archive with 1 entries (1 files):
- plants-3317587-supplementary.pdf
